# Supplementary material for: Connectiveness of Antimicrobial Resistance Genotype–Genotype and Genotype–Phenotype in the “Intersection” of Skin and Gut Microbes
Source: Biology (Basel). 2025 Aug 5;14(8):1000. doi: 10.3390/biology14081000 (PMC12383831; doi:10.3390/biology14081000)
Supplement: Supplementary file 1 [file biology-14-01000-s001.zip]

Archive with 7 entries (7 files):
- supplementary code.pdf
- Table S1.xlsx
- Table S2.xlsx
- Table S3.xlsx
- Table S4.xlsx
- Table S5.xlsx
- Table S6.xlsx
