# Supplementary material for: Connectiveness of Antimicrobial Resistance Genotype–Genotype and Genotype–Phenotype in the “Intersection” of Skin and Gut Microbes
Source: Biology (Basel). 2025 Aug 5;14(8):1000. doi: 10.3390/biology14081000 (PMC12383831; doi:10.3390/biology14081000)
Supplement: Supplementary file 1 [file biology-14-01000-s001.zip › Table S1.xlsx]

## Sheet: Sheet1
Table S1. Bacterial strain information table
SampleID	Species	Genus	Sampling Site Detail	Contig Number	Plasmid Detected	Total AMR Genes	Previously Described
N59-1	Enterobacter kobei	Enterobacter	Perianal Abscess Skin	43	Y	3	Y
N176-1	Enterobacter hormaechei	Enterobacter	Perianal Abscess Skin	8	N	4	Y
N98-1	Klebsiella quasipneumoniae	Klebsiella	Perianal Abscess Skin	39	N	4	Y
N183-1	Klebsiella pneumoniae	Klebsiella	Perianal Abscess Skin	2	Y	9	Y
N211-1	Klebsiella pneumoniae	Klebsiella	Perianal Abscess Skin	14	Y	4	Y
N119-1	Klebsiella pneumoniae	Klebsiella	Perianal Abscess Skin	2	Y	4	Y
Z173-1	Klebsiella pneumoniae	Klebsiella	Thrombosed Hemorrhoid Skin	2	Y	4	Y
G38-1	Klebsiella pneumoniae	Klebsiella	Anal Fistula Skin	2	Y	5	N
G68-1	Klebsiella pneumoniae	Klebsiella	Anal Fistula Skin	3	Y	5	N
G71-1	Klebsiella pneumoniae	Klebsiella	Anal Fistula Skin	2	Y	10	N
N157-1	Klebsiella pneumoniae	Klebsiella	Perianal Abscess Skin	4	Y	18	Y
Z142-1	Escherichia coli	Escherichia	Thrombosed Hemorrhoid Skin	3	Y	3	Y
Z158-1	Escherichia coli	Escherichia	Thrombosed Hemorrhoid Skin	4	Y	23	N
N193-1	Escherichia coli	Escherichia	Perianal Abscess Skin	3	Y	9	Y
Z226-1	Escherichia coli	Escherichia	Anal Fistula Skin	3	Y	1	Y
Z33-1	Escherichia coli	Escherichia	Thrombosed Hemorrhoid Skin	6	Y	1	N
Z39-1	Escherichia coli	Escherichia	Thrombosed Hemorrhoid Skin	25	Y	2	N
Z69-1	Escherichia coli	Escherichia	Thrombosed Hemorrhoid Skin	6	Y	6	N
G19-1	Escherichia coli	Escherichia	Anal Fistula Skin	3	Y	4	N
G20-1	Escherichia coli	Escherichia	Anal Fistula Skin	10	Y	10	N
G25-1	Escherichia coli	Escherichia	Anal Fistula Skin	3	Y	9	N
G75-1	Escherichia coli	Escherichia	Anal Fistula Skin	2	Y	0	N
G41-1	Escherichia coli	Escherichia	Anal Fistula Skin	9	Y	8	N
G47-1	Escherichia coli	Escherichia	Anal Fistula Skin	2	N	4	N
G63-1	Escherichia coli	Escherichia	Anal Fistula Skin	8	Y	10	N
N90-1	Escherichia coli	Escherichia	Perianal Abscess Skin	3	Y	7	N
N67-1	Escherichia coli	Escherichia	Perianal Abscess Skin	4	Y	6	N
N129-1	Proteus mirabilis	Proteus	Perianal Abscess Skin	1	N	2	Y
N6-1	Enterococcus faecalis	Enterococcus	Perianal Abscess Skin	4	Y	12	Y
N22-1	Enterococcus lactis	Enterococcus	Perianal Abscess Skin	7	Y	2	Y
N114-1	Enterococcus faecalis	Enterococcus	Perianal Abscess Skin	2	Y	3	N
N117-1	Enterococcus faecalis	Enterococcus	Perianal Abscess Skin	15	Y	10	N
Z130-1	Enterococcus lactis	Enterococcus	Thrombosed Hemorrhoid Skin	3	Y	2	N
Z188-1	Enterococcus faecalis	Enterococcus	Thrombosed Hemorrhoid Skin	2	Y	7	N
Z217-1	Enterococcus faecalis	Enterococcus	Thrombosed Hemorrhoid Skin	1	N	1	Y
Z81-1	Enterococcus faecalis	Enterococcus	Thrombosed Hemorrhoid Skin	3	Y	2	Y
Z83-1	Enterococcus faecalis	Enterococcus	Thrombosed Hemorrhoid Skin	1	N	1	N
Z28-1	Enterococcus faecalis	Enterococcus	Thrombosed Hemorrhoid Skin	4	Y	15	N
N112-1	Staphylococcus aureus	Staphylococcus	Perianal Abscess Skin	3	Y	3	Y
N217-1	Staphylococcus haemolyticus	Staphylococcus	Perianal Abscess Skin	2	Y	5	N
N177-1	Staphylococcus haemolyticus	Staphylococcus	Perianal Abscess Skin	3	Y	8	N
N223-1	Staphylococcus epidermidis	Staphylococcus	Perianal Abscess Skin	17	Y	4	N
Z25-1	Staphylococcus aureus	Staphylococcus	Thrombosed Hemorrhoid Skin	2	Y	5	N
G15-1	Staphylococcus epidermidis	Staphylococcus	Anal Fistula Skin	3	Y	7	N
G30-1	Staphylococcus epidermidis	Staphylococcus	Anal Fistula Skin	6	Y	6	N
G82-1	Staphylococcus haemolyticus	Staphylococcus	Anal Fistula Skin	5	Y	5	N
G85-1	Staphylococcus epidermidis	Staphylococcus	Anal Fistula Skin	3	Y	7	N
G86-1	Staphylococcus epidermidis	Staphylococcus	Anal Fistula Skin	6	Y	10	N
G87-1	Staphylococcus haemolyticus	Staphylococcus	Anal Fistula Skin	5	Y	10	N
G99-1	Staphylococcus haemolyticus	Staphylococcus	Anal Fistula Skin	23	Y	10	N
G105-1	Staphylococcus haemolyticus	Staphylococcus	Anal Fistula Skin	4	Y	5	N
