# Supplementary material for: Connectiveness of Antimicrobial Resistance Genotype–Genotype and Genotype–Phenotype in the “Intersection” of Skin and Gut Microbes
Source: Biology (Basel). 2025 Aug 5;14(8):1000. doi: 10.3390/biology14081000 (PMC12383831; doi:10.3390/biology14081000)
Supplement: Supplementary file 1 [file biology-14-01000-s001.zip › Table S2.xlsx]

## Sheet: node_summary_details
Table S2. Weighted co-occurrence table of antibiotic resistance genes in the network.
Gene	Degree	Weighted_Degree	Average_Edge_Weight	Cluster
tet(A)	12	60	5	Cluster 2
mph(A)	14	57	4.07143	Cluster 2
blaI	7	49	7	Cluster 1
blaTEM-1	10	46	4.6	Cluster 2
blaZ	6	40	6.66667	Cluster 1
aac(3)-IId	10	40	4	Cluster 2
blaR1	7	38	5.42857	Cluster 1
msr(A)	7	35	5	Cluster 1
sul1	8	35	4.375	Cluster 2
sul2	7	33	4.71429	Cluster 2
aph(3'')-Ib	7	33	4.71429	Cluster 2
aph(6)-Id	7	33	4.71429	Cluster 2
mecA	6	30	5	Cluster 1
mph(C)	6	28	4.66667	Cluster 1
floR	7	27	3.85714	Cluster 2
dfrA17	6	25	4.16667	Cluster 2
fosA	5	24	4.8	Cluster 3
aph(3')-IIIa	6	20	3.33333	Cluster 4
aac(6')-Ie/aph(2'')-Ia	6	20	3.33333	Cluster 4
tet(M)	6	20	3.33333	Cluster 4
sat4	6	20	3.33333	Cluster 4
lsa(A)	6	20	3.33333	Cluster 4
erm(B)	6	20	3.33333	Cluster 4
fosB	4	19	4.75	Cluster 1
aadA5	5	19	3.8	Cluster 2
oqxA	3	18	6	Cluster 3
ant(6)-Ia	6	18	3	Cluster 4
tet(K)	5	15	3	Cluster 1
aac(6')-Ib-cr5	4	12	3	Cluster 1
oqxB	2	11	5.5	Cluster 3
dfrA1	3	10	3.33333	Cluster 2
blaOXA-1	3	9	3	Cluster 2
catB3	3	9	3	Cluster 2
blaSHV-11	2	8	4	Cluster 3
oqxB19	1	4	4	Cluster 3
aadA1	1	3	3	Cluster 2
tet(B)	1	3	3	Cluster 2
tet(D)	1	3	3	Cluster 3
aadA2	1	3	3	Cluster 5
dfrA12	1	3	3	Cluster 5
