# Supplementary material for: Connectiveness of Antimicrobial Resistance Genotype–Genotype and Genotype–Phenotype in the “Intersection” of Skin and Gut Microbes
Source: Biology (Basel). 2025 Aug 5;14(8):1000. doi: 10.3390/biology14081000 (PMC12383831; doi:10.3390/biology14081000)
Supplement: Supplementary file 1 [file biology-14-01000-s001.zip › Table S3.xlsx]

## Sheet: bipartite_node_details
Table S3. Weights of association between antibiotic resistance genes and plasmid replicons
Node	NodeType	Connection_Count (Degree)	Total_Association_Strength (Weighted_Degree)
BETA-LACTAM	AMR_Gene_Class	22	49
IncFIB(AP001918)	Plasmid Replicon Type	11	48
AMINOGLYCOSIDE	AMR_Gene_Class	18	36
IncFII	Plasmid Replicon Type	9	31
TETRACYCLINE	AMR_Gene_Class	13	30
IncFIA	Plasmid Replicon Type	9	27
TRIMETHOPRIM	AMR_Gene_Class	12	26
SULFONAMIDE	AMR_Gene_Class	13	23
IncFIA(HI1)	Plasmid Replicon Type	11	22
CHLORAMPHENICOL	AMR_Gene_Class	13	20
MACROLIDES	AMR_Gene_Class	9	19
MACROLIDESs	AMR_Gene_Class	12	19
rep39	Plasmid Replicon Type	7	14
repUS43	Plasmid Replicon Type	5	14
IncR	Plasmid Replicon Type	8	13
IncFIC(FII)	Plasmid Replicon Type	10	13
QUINOLONE	AMR_Gene_Class	7	12
IncFIB(K)	Plasmid Replicon Type	6	9
IncHI1A	Plasmid Replicon Type	8	8
IncHI1B(R27)	Plasmid Replicon Type	8	8
RIFAMYCIN	AMR_Gene_Class	6	7
Col156	Plasmid Replicon Type	5	7
rep7a	Plasmid Replicon Type	6	7
repUS12	Plasmid Replicon Type	6	6
LINCOSAMIDE	AMR_Gene_Class	3	5
rep9a	Plasmid Replicon Type	5	5
IncFII(pRSB107)	Plasmid Replicon Type	5	5
IncA/C2	Plasmid Replicon Type	4	4
IncI1	Plasmid Replicon Type	4	4
Glycopeptide	AMR_Gene_Class	3	4
STREPTOTHRICIN	AMR_Gene_Class	3	4
rep19c	Plasmid Replicon Type	2	3
MUPIROCIN	AMR_Gene_Class	2	3
COLISTIN	AMR_Gene_Class	2	2
GLYCOPEPTIDE	AMR_Gene_Class	2	2
IncX3	Plasmid Replicon Type	2	2
IncFII(pSE11)	Plasmid Replicon Type	1	2
FUSIDIC ACID	AMR_Gene_Class	2	2
IncN	Plasmid Replicon Type	2	2
rep21	Plasmid Replicon Type	1	2
MACROLIDESS	AMR_Gene_Class	1	1
FOSFOMYCIN	AMR_Gene_Class	1	1
IncFII(pHN7A8)	Plasmid Replicon Type	1	1
rep16	Plasmid Replicon Type	1	1
IncP1	Plasmid Replicon Type	1	1
rep5a	Plasmid Replicon Type	1	1
rep20	Plasmid Replicon Type	1	1
rep5b	Plasmid Replicon Type	1	1
rep7b	Plasmid Replicon Type	1	1
IncFII(Yp)	Plasmid Replicon Type	1	1
rep10	Plasmid Replicon Type	1	1
