# Supplementary material for: Connectiveness of Antimicrobial Resistance Genotype–Genotype and Genotype–Phenotype in the “Intersection” of Skin and Gut Microbes
Source: Biology (Basel). 2025 Aug 5;14(8):1000. doi: 10.3390/biology14081000 (PMC12383831; doi:10.3390/biology14081000)
Supplement: Supplementary file 1 [file biology-14-01000-s001.zip › Table S4.xlsx]

## Sheet: Enterobacterales
Table S4. Antimicrobial susceptibility tests.
		S>=17 R<=13	S>=23 R<=19	S>=26 R<=22	S>=25 R<=18	S>=21 R<=15	S>=18 R<=14	S>=25 R<=20	S>=18 R<=13	S>=21 R<=20	S>=23 R<=19	S>=23 R<=19	S>=18 R<=13	S>=15 R<=11	S>=16 R<=10	S>=17 R<=12	S>=26 R<=21	S>=18 R<=14	S>=19 R<=13	S>=15 R<=11	S>=18 R<=15	S>=18 R<=12	S>=16 R<=12	S<=2 R>=4
Strain	Species	Ampicillin (10 μg)	Cefazolin (30 μg)	Cefotaxime (30 μg)	Cefepime (30 μg)	Cefoperazone (75 μg)	Cefoxitin (30 μg)	piperacillin/tazobactam (100/10 μg)	Amoxicillin/clavulanic acid(20/10 μg)	Cefotaxime/avibactam (30/20 μg)	Imipenem (10 μg)	Meropenem (10 μg)	Kanamycin (30 μg)	Streptomycin (10 μg)	Trimethoprim (5 μg)	Sulfisoxazole (250-300 μg)	Ciprofloxacin (5 μg)	Gatifloxacin (5 μg)	Nalidixic acid (30 μg)	Tetracycline (30 μg)	Tigecycline (15 μg)	Chloramphenicol (30 μg)	Fosfomycin (200 μg)	polymyxin
N59-1	Enterobacter kobei	0	0	17	24	27	25	18	8	27	16	26	22	13	27	20	27	24	23	21	18	24	29	S(<0.125)
N90-1	Escherichia coli	0	0	0	15	0	21	17	11	19	19	24	23	20	0	0	8	12	0	7	19	29	24	S(<0.125)
N98-1	Klebsiella quasipneumoniae	7	20	17	17	11	16	14	13	16	17	19	20	24	19	0	34	28	19	22	19	30	15	R(>16)
N183-1	Klebsiella pneumoniae	0	9	10	10	15	18	14	12	22	20	22	12	8	0	0	22	17	14	0	17	10	12	S(<0.125)
N67-1	Escherichia coli	0	0	9	16	11	20	15	11	23	21	26	12	11	21	0	0	9	0	0	19	23	24	S(<0.125)
N119-1	Klebsiella pneumoniae	0	21	27	27	25	23	11	19	26	17	22	23	20	20	0	28	28	22	21	19	27	15	S(<0.125)
N129-1	Proteus mirabilis	18	18	34	28	28	32	20	15	22	14	12	10	10	23	28	38	30	18	10	20	17	23	R(>16)
N157-1	Klebsiella pneumoniae	0	0	18	22	15	18	18	15	28	18	21	20	25	0	0	19	22	16	0	20	10	18	S(<0.125)
N176-1	Enterobacter hormaecheiA	0	0	18	21	20	0	16	12	26	17	23	28	28	21	0	36	31	22	20	19	20	23	S(0.25)
N193-1	Escherichia coli	0	0	10	16	11	27	22	15	31	26	36	16	17	0	0	11	14	0	10	27	25	27	S(<0.125)
N211-1	Klebsiella pneumoniae	10	23	25	28	22	26	18	20	27	19	24	27	26	22	14	32	28	20	23	23	23	13	S(<0.125)
Z142-1	Escherichia coli	0	/	21	18	17	20	20	14	27	22	28	18	0	20	18	38	34	20	18	/	20	/	S(<0.125)
Z158-1	Escherichia coli	0	/	0	10	0	0	0	0	8	6	8	12	15	0	0	14	20	0	10	/	7	/	S(<0.125)
Z173-1	Klebsiella pneumoniae	10	/	18	21	18	18	17	17	22	16	22	22	22	19	6	28	20	19	23	/	26	/	S(<0.125)
Z226-1	Escherichia coli	0	/	11	18	12	18	18	13	34	19	30	27	13	26	15	22	24	22	22	23	24	/	S(<0.125)
Z33-1	Escherichia coli	12	/	20	25	25	26	20	13	29	15	30	20	25	23	18	25	25	10	22	23	25	/	R(>16)
Z39-1	Escherichia coli	12	/	25	25	22	0	18	8	25	/	28	25	22	21	20	32	30	22	25	21	30	/	S(<0.125)
Z69-1	Escherichia coli	12	/	27	31	25	25	25	6	30	/	30	20	20	0	0	0	28	0	25	24	30	/	R(>16)
G19-1	Escherichia coli	20	22	32	35	25	25	25	17	20	30	35	25	10	0	8	45	35	30	8	18	20	24	S(<0.125)
G20-1	Escherichia coli	20	20	30	34	30	23	30	20	30	30	35	25	10	0	7	40	40	25	10	20	12	27	S(<0.125)
G25-1	Escherichia coli	0	20	22	30	22	22	25	15	30	35	40	25	9	0	0	12	13	0	12	20	10	28	S(<0.125)
G38-1	Klebsiella pneumoniae	0	14	30	30	12	18	16	15	20	20	19	25	30	20	15	37	32	20	14	20	28	19	S(<0.125)
G41-1	Escherichia coli	0	0	8	13	0	20	17	13	23	30	24	21	25	0	0	22	27	10	12	20	24	24	S(<0.125)
G47-1	Escherichia coli	14	19	20	19	20	20	15	18	17	20	30	18	11	0	0	24	15	19	0	20	22	27	S(<0.125)
G63-1	Escherichia coli	0	15	15	15	14	0	12	11	17	21	26	16	0	0	0	0	0	0	0	20	22	26	S(<0.125)
G68-1	Klebsiella pneumoniae	0	20	20	20	16	17	12	19	20	20	26	20	14	20	13	23	18	20	21	20	26	20	S(<0.125)
G71-1	Klebsiella pneumoniae	0	0	10	14	0	17	17	15	21	20	27	17	15	0	0	20	18	16	8	16	25	16	S(<0.125)
G75-1	Escherichia coli	0	20	22	35	25	25	23	18	35	21	35	25	0	0	0	38	35	13	6	20	26	26	S(<0.125)
G96-1	Escherichia coli	17	20	30	35	30	20	27	24	32	30	40	26	22	28	23	43	42	27	22	24	25	31	S(<0.125)

## Sheet: Enterococcus
		S>=17 R<=16	S>=15 R<=14	S>=21 R<=15	S>=18 R<=14	S>=17 R<=13	S>=19 R<=14	S>=18 R<=15	S>=18 R<=12	S>=16 R<=12	S>=23 R<=13	S>=20 R<=16	S>=17 R<=14
		Ampicillin (10 μg)	Penicillin (10 U)	Ciprofloxacin (5 μg)	Gatifloxacin (5 μg)	levofloxacin (5 μg)	Tetracycline (30 μg)	Tigecycline (15 μg)	Chloramphenicol (30 μg)	Fosfomycin (200 μg)	Erythromycin (15 μg)	Rifampin (5 μg)	Vancomycin (30 μg)
N6-1	Enterococcus faecalis	22	17	16	0	0	7	18	20	10	10	17	16
N22-1	Enterococcu_B lactis	17	12	18	15	13	23	22	24	13	14	10	18
N114-1	Enterococcus faecalis	19	14	14	7	7	10	17	16	10	11	13	15
N117-1	Enterococcus faecalis	23	15	0	7	7	10	16	16	13	0	12	13
Z130-1	Enterococcus_B lactis	10	20	/	/	15	23	23	/	13	13	0	20
Z188-1	Enterococcus faecalis	17	8	/	/	15	10	18	/	10	12	14	16
Z217-1	Enterococcus faecalis	19	13	/	/	11	20	16	/	8	15	9	16
Z81-1	Enterococcus faecalis	20	13	/	/	15	20	18	/	11	17	19	16
Z83-1	Enterococcus faecalis	17	11	/	/	15	20	17	/	10	17	12	15
Z28-1	Enterococcus faecalis	/	/	/	/	10	0	/	/	/	0	/	/

## Sheet: Staphylococcus
		S>=19,R<=15	S>=18 R<=12	S>=29 R<=28	S>=19 R<=14	S>=18 R<18	S>=23 R<=13
		Levofloxacin (5μg)	Chloramphenicol (30 μg)	Penicillin (10 U)	Tetracycline (30 μg)	Tigecycline (15 μg)	Erythromycin (15 μg)
N112-1	Staphylococcus aureus	/	18	11	22	18	12
N217-1	Staphylococcus haemolyticus	/	23	11	27	20	13
N177-1	Staphylococcus haemolyticus	/	11	27	14	20	9
N223-1	Staphylococcus epidermidis	/	22	9	29	19	0
Z25-1	Staphylococcus aureus	26	/	/	25	/	25
G15-1	Staphylococcus epidermidis	25	28	9	29	26	16
G30-1	Staphylococcus epidermidis	25	10	0	29	28	0
G82-1	Staphylococcus haemolyticus	13	25	0	27	18	11
G85-1	Staphylococcus epidermidis	25	26	0	28	24	10
G86-1	Staphylococcus epidermidis	15	26	0	9	20	10
G87-1	Staphylococcus haemolyticus	13	23	0	9	16	11
G99-1	Staphylococcus haemolyticus	20	25	0	14	20	11
G105-1	Staphylococcus haemolyticus	10	21	0	26	22	11
