# Supplementary material for: Connectiveness of Antimicrobial Resistance Genotype–Genotype and Genotype–Phenotype in the “Intersection” of Skin and Gut Microbes
Source: Biology (Basel). 2025 Aug 5;14(8):1000. doi: 10.3390/biology14081000 (PMC12383831; doi:10.3390/biology14081000)
Supplement: Supplementary file 1 [file biology-14-01000-s001.zip › Table S5.xlsx]

## Sheet: Sheet1
Table S5.Quantification of edge types by genomic context of connected ARGs in the co-occurrence network
Edge Type	Number of Edges	Percentage of Total Edges
Both - Both	86	0.804
Both - Plasmid Only	10	0.093
Both - Chromosome Only	7	0.065
Plasmid Only - Plasmid Only	3	0.028
Chromosome Only - Chromosome Only	1	0.009
Chromosome Only - Plasmid Only	0	0
Total	107	1
