# Supplementary material for: Connectiveness of Antimicrobial Resistance Genotype–Genotype and Genotype–Phenotype in the “Intersection” of Skin and Gut Microbes
Source: Biology (Basel). 2025 Aug 5;14(8):1000. doi: 10.3390/biology14081000 (PMC12383831; doi:10.3390/biology14081000)
Supplement: Supplementary file 1 [file biology-14-01000-s001.zip › Table S6.xlsx]

## Sheet: Enterobacterales_kappa_results
Table S6.Kappa statistics
Antibiotic	N (effective sample size)	Kappa Value	Level of agreement
Ampicillin	28	1	Almost Perfect
Cefazolin	22	0.5528	Moderate
Cefotaxime	28	0.4112	Moderate
Cefepime	28	0.5508	Moderate
Cefoperazone	28	0.6316	Substantial
Cefoxitin	28	0.5116	Moderate
PIP-TAZ	28	0.1727	Slight or Poor
AMO-CLA	28	0.4842	Moderate
CAZ-AVI	28	0.2462	Fair
Imipenem	28	0.0941	Slight or Poor
Meropenem	28	0.3636	Fair
Kanamycin	28	0.6316	Substantial
Streptomycin	27	0.5946	Moderate
Trimethoprim	28	0.9286	Almost Perfect
Sulfisoxazole	28	0.6429	Moderate
Ciprofloxacin	28	0.3035	Fair
Gatifloxacin	28	0.1805	Slight or Poor
Nalidixic acid	28	0.0151	Slight or Poor
Tetracycline	28	0.4286	Fair
Tigecycline	28	N/A
Chloramphenicol	28	0.2804	Fair
Fosfomycin	24	0.1148	Slight or Poor

## Sheet: Enterococcus
Table S6.Kappa statistics
Antibiotic	N (effective sample size)	Kappa Value	Level of agreement
Ampicillin	9	0	Slight or Poor
Penicillin	9	0	Slight or Poor
Ciprofloxacin	4	0	Slight or Poor
Gatifloxacin	4	0	Slight or Poor
levofloxacin	10	0	Slight or Poor
Tetracycline	10	1	Almost Perfect
Tigecycline	9	N/A
Chloramphenicol	4	N/A
Fosfomycin	9	0	Slight or Poor
Erythromycin	10	1	Almost Perfect
Rifampin	9	0	Slight or Poor
Vancomycin	9	0	Slight or Poor

## Sheet: Staphylococcus
Table S6.Kappa statistics
Antibiotic	N (effective sample size)	Kappa Value	Level of agreement
levofloxacin	9	0	Slight or Poor
Chloramphenicol	12	1	Almost Perfect
Penicillin	13	-0.0833	Slight or Poor
Tetracycline	13	0.8312	Substantial
Tigecycline	13	-0.0833	Slight or Poor
Erythromycin	13	0.1613	Slight or Poor
